# Supplementary material for: Effect of Crystallinity on the Printability of Poly(ethylene Terephthalate)/Poly(butylene Terephthalate) Blends
Source: Polymers (Basel). 2025 Jan 9;17(2):156. doi: 10.3390/polym17020156 (PMC11768295; doi:10.3390/polym17020156)
Supplement: Supplementary file 1 [file polymers-17-00156-s001.zip]

Archive with 1 entries (1 files):
- polymers-3355326-supplementary.pdf
